# Supplementary material for: Pharmacogenomic Studies of Antiviral Drug Favipiravir
Source: Pharmaceutics. 2024 Apr 7;16(4):503. doi: 10.3390/pharmaceutics16040503 (PMC11053860; doi:10.3390/pharmaceutics16040503)
Supplement: Supplementary file 1 [file pharmaceutics-16-00503-s001.zip]

Archive with 1 entries (1 files):
- pharmaceutics-2916416-supplementary.pdf
